# Supplementary material for: Oral Supplementation with Prunus domestica L. Extract Restores Recognition Memory Impairment Caused by D-Galactose in Rats
Source: Nutrients. 2025 Dec 4;17(23):3804. doi: 10.3390/nu17233804 (PMC12693760; doi:10.3390/nu17233804)
Supplement: Supplementary file 1 [file nutrients-17-03804-s001.zip]

Archive with 1 entries (1 files):
- nutrients-4005104-supplementary.pdf
